# Supplementary material for: The MADF-BESS Protein CP60 Is Recruited to Insulators via CP190 and Has Redundant Functions in Drosophila
Source: Int J Mol Sci. 2023 Oct 9;24(19):15029. doi: 10.3390/ijms241915029 (PMC10573801; doi:10.3390/ijms241915029)
Supplement: Supplementary file 1 [file ijms-24-15029-s001.zip]

Archive with 1 entries (1 files):
- ijms-2602100-supplementary.pdf
